# Supplementary material for: Methodological Approach to Identify and Expand the Volume of Antimicrobial Resistance (AMR) Data in the Human Health Sector in Low- and Middle-Income Countries in Asia: Implications for Local and Regional AMR Surveillance Systems Strengthening
Source: Clin Infect Dis. 2023 Dec 20;77(Suppl 7):S507–18. doi: 10.1093/cid/ciad634 (PMC10732564; doi:10.1093/cid/ciad634)
Supplement: ciad634_Supplementary_Data [file ciad634_supplementary_data.zip]

Archive with 9 entries (9 files):
- 9. CAPTURA Selected variables for visualisation_revised.pdf
- Appendix 1. CAPTURA AMR Laboratory Questionaire.pdf
- Appendix 2. CAPTURA AMU Pharmacy Questionnaire.pdf
- Appendix 3. CAPTURA Questionnaire deployment method.pdf
- Appendix 4. CAPTURA RLQA and scoring guide.pdf
- Appendix 5. CAPTURA RLQA deployment method.pdf
- Appendix 6. CAPTURA AMR readme file template.pdf
- Appendix 7. CAPTURA AMU readme file template.pdf
- Appendix 8. CAPTURA AMC readme file template.pdf
